# Supplementary material for: Oligo-FISH-Based Analysis of the Mechanisms Underlying Chromosome Number Variation in Saccharum spontaneum
Source: Int J Mol Sci. 2025 Feb 24;26(5):1958. doi: 10.3390/ijms26051958 (PMC11901062; doi:10.3390/ijms26051958)
Supplement: Supplementary file 1 [file ijms-26-01958-s001.zip]

Archive with 1 entries (1 files):
- ijms-3458096-supplementary.pdf
